# Supplementary material for: Bio-Inspired Aramid Fibers@silica Binary Synergistic Aerogels with High Thermal Insulation and Fire-Retardant Performance
Source: Polymers (Basel). 2022 Dec 28;15(1):141. doi: 10.3390/polym15010141 (PMC9824314; doi:10.3390/polym15010141)
Supplement: Supplementary file 1 [file polymers-15-00141-s001.zip]

Archive with 1 entries (1 files):
- polymers-2084754-supplementary.pdf
